# Supplementary material for: Coexisting left ventricular aneurysm and pseudoaneurysm after inferior wall myocardial infarction
Source: Eur Heart J Cardiovasc Imaging. 2020 May 19;21(10):1089. doi: 10.1093/ehjci/jeaa103 (PMC7971170; doi:10.1093/ehjci/jeaa103)
Supplement: jeaa103_Supplementary_Data [file jeaa103_supplementary_data.zip]

Archive with 3 entries (3 files):
- Moving image A.avi
- Moving image B.avi
- moving image e .avi
